# Supplementary material for: Population Dynamics of Wide Compatibility System and Evaluation of Intersubspecific Hybrids by indica-japonica Hybridization in Rice
Source: Plants (Basel). 2022 Jul 26;11(15):1930. doi: 10.3390/plants11151930 (PMC9332614; doi:10.3390/plants11151930)
Supplement: Supplementary file 1 [file plants-11-01930-s001.zip]

Archive with 1 entries (1 files):
- plants-1643545-supplementary.pdf
